# Supplementary material for: Evidence of an oceanic impact and megatsunami sedimentation in Chryse Planitia, Mars
Source: Sci Rep. 2022 Dec 1;12:19589. doi: 10.1038/s41598-022-18082-2 (PMC9715952; doi:10.1038/s41598-022-18082-2)
Supplement: Supplementary file 8 — Supplementary Information 2. [file 41598_2022_18082_MOESM8_ESM.csv]

Radius (m)	Height (m)	Velocity (m/s)
146000	-120	0
150710	-93.85	20
152990	-80.86	5.1078
157290	-78.26	13
160830	-71.76	22.525
163110	-58.77	32
165390	-44.47	40
168420	-17.18	56.07
171710	7.51	74.772
174240	14.01	82.701
177030	15.3	83.99
180310	24.4	93.428
183350	49.09	99.827
187150	51.69	120
188160	85.48	126.35
189420	101.07	126
192210	137.45	131.53
194230	205.02	126
196000	175.14	126.43
199800	167.34	145.35
202840	149.15	152.24
205620	136.15	166.46
206380	218.02	160
209160	212.82	165
210430	146.55	178.39
211440	108.86	177.53
212200	76.378	177
213720	85.475	185
216250	106.27	165.46
217510	67.282	134.14
219790	49.09	105.72
221560	73.779	108.49
222070	51.689	110.4
225100	46.491	125
226120	94.571	127
227130	73.779	125
228390	84.175	119.84
229660	63.384	113.78
231180	89.373	109
232440	112.76	100
234470	130.96	117
234970	175.14	114.06
235480	216.72	108.68
236240	216.72	100
237250	146.55	94.253
239270	111.46	104.62
241800	67.282	110.14
242310	12.705	45
262550	19.203	14.561
263310	0	11.592
270000	0	0
