# Supplementary material for: Evidence of an oceanic impact and megatsunami sedimentation in Chryse Planitia, Mars
Source: Sci Rep. 2022 Dec 1;12:19589. doi: 10.1038/s41598-022-18082-2 (PMC9715952; doi:10.1038/s41598-022-18082-2)
Supplement: Supplementary file 9 — Supplementary Information 3. [file 41598_2022_18082_MOESM9_ESM.csv]

Radius (m)	Height (m)	Velocity (m/s)
0	1094	0
2319	1091.4	11.945
4656	470.56	20.827
7504	-87.69	32.615
8672	-220.73	32.838
9110	-238.99	31.587
9987	-238.99	26.325
10644	-197.25	20.813
12251	-51.17	5.2486
13273	24.48	-4.3477
13784	40.129	-5.7595
14588	21.872	-5.3645
15245	-35.518	-2.7117
16267	-199.86	0.83072
17290	-390.29	5.4955
17874	-450.29	4.3564
18312	-481.59	1.7207
19773	-476.37	-6.4062
20503	-416.38	-11.463
21598	-309.42	-13.748
23059	-79.864	-9.0731
24300	144.48	-0.52849
25104	285.34	1.9192
25469	340.12	7.9194
26491	337.52	6.8877
27514	241	0.75303
28536	115.78	-1.0856
30946	-165.95	-6.8904
33064	-364.2	-4.6528
34671	-429.42	-7.0429
35328	-445.07	-7.4451
36862	-442.46	-3.5957
38687	-398.12	2.9312
41097	-312.03	3.5246
42193	-259.86	10.15
43288	-236.38	17.36
44603	-246.82	19.131
45990	-330.29	3.6093
47086	-413.77	1.6292
47816	-478.98	-4.6154
48181	-505.07	-7.0418
49788	-502.46	-17.132
51833	-398.12	-18.415
52344	-330.29	-46.613
53950	-319.86	-32.551
55338	-280.73	-25.715
56433	-228.56	-8.5076
56799	-120.92	-6.0079
56799	-60.117	-7.5414
57134	-40.078	6.1322
58025	-8.983	0.20622
58248	11.056	0.20622
59250	30.399	32.51
60253	10.365	38.532
62481	10.365	55.395
64264	-9.674	52
64933	-20.73	49.723
65155	-40.078	18.767
66047	-39.387	20.195
67718	-29.022	23.562
71395	-29.713	33.251
71952	-51.134	36
72620	-60.808	44.933
73066	-69.791	45.366
73846	-68.409	48.293
74069	-60.808	48.511
74849	-32.477	50.01
75851	-19.348	47.121
76408	10.365	47.808
76743	28.331	43.633
78525	30.399	49.669
79417	21.421	50.859
80085	10.365	50.915
80976	19.348	53
84542	39.389	58.747
89110	60.119	66.398
91895	79.469	68.782
92118	89.139	72.659
93232	110.56	71.752
97800	109.87	86.174
98580	89.829	87.48
101030	90.519	84.848
101370	99.499	85.691
102370	100.2	90.656
102810	90.519	91.825
103820	71.169	91.35
104370	88.449	95.648
104820	128.53	80
105380	143.04	79.566
105820	228.72	71.345
106380	149.26	87.763
107270	150.64	86.81
110610	225.27	94.238
113180	225.27	95.066
113620	187.26	93.48
113960	121.62	85.135
119970	120.23	77
120080	109.18	77
120860	99.499	77.347
121200	70.479	77.875
123540	69.789	79.278
124540	50.439	39.531
126550	49.749	39.373
128110	41.459	32.939
129440	40.769	27.722
130000	11.056	20.791
131890	13.129	22.37
137350	38.699	27.713
141360	69.099	31.512
144260	89.829	33.122
145260	80.849	31.555
150500	80.159	50.528
150830	0	0.17381
158300	0	0.32356
